# Supplementary material for: Tomato Xylem Sap Hydrophobins Vdh4 and Vdh5 Are Important for Late Stages of Verticillium dahliae Plant Infection
Source: J Fungi (Basel). 2022 Nov 27;8(12):1252. doi: 10.3390/jof8121252 (PMC9783231; doi:10.3390/jof8121252)
Supplement: Supplementary file 1 [file jof-08-01252-s001.zip]

Archive with 3 entries (3 files):
- jof-2011945_ImagesS1_221121.pdf
- jof-2011945_Supplementary material.pdf
- Kopie von jof-2011945_DataS1_221121.xlsx
